# Supplementary material for: Chiral Nonlinear Enhancement with Opposite Circular Dichroism Empowered by Dual Bound States in the Continuum
Source: Materials (Basel). 2026 May 28;19(11):2287. doi: 10.3390/ma19112287 (PMC13257638; doi:10.3390/ma19112287)
Supplement: Supplementary file 1 [file materials-19-02287-s001.zip]

Archive with 1 entries (1 files):
- materials-4301207-supplementary.pdf
